# Supplementary material for: Alterations in EGFR and PDGFRA are associated with the localization of contrast-enhancing lesions in glioblastoma
Source: Neurooncol Adv. 2023 Sep 2;5(1):vdad110. doi: 10.1093/noajnl/vdad110 (PMC10516461; doi:10.1093/noajnl/vdad110)
Supplement: vdad110_suppl_Supplementary_Material [file vdad110_suppl_supplementary_material.zip]

Archive with 2 entries (2 files):
- vdad110_suppl_Supplementary_Figures_1.pptx
- vdad110_suppl_Supplementary_Figures_2.pptx
